# Supplementary material for: Automated Mass Photometry of Adeno-Associated Virus Vectors from Crude Cell Extracts
Source: Int J Mol Sci. 2024 Jan 9;25(2):838. doi: 10.3390/ijms25020838 (PMC10815086; doi:10.3390/ijms25020838)
Supplement: Supplementary file 1 [file ijms-25-00838-s001.zip]

Archive with 1 entries (1 files):
- ijms-2777391-supplementary.pdf
